# Supplementary material for: Roles for DNA polymerase δ in initiating and terminating leading strand DNA replication
Source: Nat Commun. 2019 Sep 5;10:3992. doi: 10.1038/s41467-019-11995-z (PMC6728351; doi:10.1038/s41467-019-11995-z)
Supplement: Supplementary file 4 — Supplementary Data 1 [file 41467_2019_11995_MOESM4_ESM.xlsx]

## Sheet: Replication origins
S. cerevisiae chromosome	origin name	position	firing time (min., after α-factor release)	fractional usage	position inference	firing time inference
1	ARS102	751	32	0.15	OriDB	Monte Carlo optimization in this study
1	ARS102.5	6620	30.4	0.21	OriDB	(15) by relating (32) and (17)
1	I-10	10200	30	0.21	OriDB	Monte Carlo optimization in this study
1	I-17	17200	27	0.71	OriDB	Monte Carlo optimization in this study
1	ARS104	30716	28.3	0.5	OriDB	(15) by relating (32) and (17)
1	ARS105	41758	28.6	0.48	OriDB	(15) by relating (32) and (17)
1	ARS106	70129	26.7	0.9	OriDB	(15) by relating (32) and (17)
1	ARS107	124224	23.6	0.49	OriDB	(15) by relating (32) and (17)
1	ARS108	147248	20.6	0.67	OriDB	(15) by relating (32) and (17)
1	ARS109	159666	21	0.47	OriDB	Monte Carlo optimization in this study
1	ARS110	175949	19.3	0.85	OriDB	(15) by relating (32) and (17)
1	I-198	198600	29	0.04	OriDB	Monte Carlo optimization in this study
1	ARS111	211009	29.6	0.08	OriDB	(15) by relating (32) and (17)
1	ARS112	219985	29.6	0.17	OriDB	(15) by relating (32) and (17)
2	ARS201	6558	31	0.27	OriDB	Monte Carlo optimization in this study
2	ARS201.5	28994	29	0.17	OriDB	(15) by relating (32) and (17)
2	ARS201.7	38949	26.4	0.32	OriDB	(15) by relating (32) and (17)
2	ARS202	63361	20.6	1	OriDB	(15) by relating (32) and (17)
2	ARS203	93534	28	0.25	OriDB	(15) by relating (32) and (17)
2	ARS206	143722	28.7	0.49	OriDB	(15) by relating (32) and (17)
2	ARS207	170237	26.1	0.42	OriDB	(15) by relating (32) and (17)
2	ARS207.5	198399	21.2	0.68	OriDB	(15) by relating (32) and (17)
2	ARS207.8	209550	21.5	0.59	OriDB	(15) by relating (32) and (17)
2	ARS208	237840	20	0.74	OriDB	(15) by relating (32) and (17)
2	ARS209	255056	19.6	0.8	OriDB	(15) by relating (32) and (17)
2	ARS211	326215	24.5	0.97	OriDB	(15) by relating (32) and (17)
2	ARS212	379125	27.5	0.27	OriDB	(15) by relating (32) and (17)
2	ARS213	389287	25.7	0.4	OriDB	(15) by relating (32) and (17)
2	ARS214	408012	22.3	0.71	OriDB	(15) by relating (32) and (17)
2	ARS215	417979	22.7	0.64	OriDB	(15) by relating (32) and (17)
2	ARS215.5	441026	29	0.16	OriDB	(15) by relating (32) and (17)
2	II-479	481000	27	0.23	OriDB	Monte Carlo optimization in this study
2	ARS216	486856	23.4	0.89	OriDB	(15) by relating (32) and (17)
2	ARS217	517298	28.6	0.45	OriDB	(15) by relating (32) and (17)
2	ARS218	539414	29	0.68	OriDB	Monte Carlo optimization in this study
2	II-584	585350	31	0.06	OriDB	Monte Carlo optimization in this study
2	ARS219	591433	27.3	0.32	OriDB	(15) by relating (32) and (17)
2	ARS219.5	611770	25	0.3	OriDB	Monte Carlo optimization in this study
2	ARS220	622760	21.5	0.77	OriDB	(15) by relating (32) and (17)
2	ARS221	632020	23.4	0.46	OriDB	(15) by relating (32) and (17)
2	ARS221.5	676302	30.2	0.32	OriDB	(15) by relating (32) and (17)
2	ARS222	704312	27.1	0.92	OriDB	(15) by relating (32) and (17)
2	ARS223	721100	30	0.41	OriDB	Monte Carlo optimization in this study
2	ARS224	741735	28.8	0.69	OriDB	(15) by relating (32) and (17)
2	ARS225	757454	29.5	0.56	OriDB	(15) by relating (32) and (17)
2	ARS227	774036	29.3	0.55	OriDB	(15) by relating (32) and (17)
2	ARS228	792188	28.7	0.42	OriDB	(15) by relating (32) and (17)
2	ARS228.5	796543	28.8	0.41	OriDB	(15) by relating (32) and (17)
2	ARS229	802285	28.7	0.5	OriDB	(15) by relating (32) and (17)
3	ARS305	39399	19.9	0.92	OriDB	(15) by relating (32) and (17)
3	ARS306	74349	19.2	0.9	OriDB	(15) by relating (32) and (17)
3	ARS307	107303	19.8	0.49	OriDB	(15) by relating (32) and (17)
3	ARS308	113700	19.7	0.47	OriDB	(15) by relating (32) and (17)
3	or3A	119500	21	0.26	this study	Monte Carlo optimization in this study
3	ARS309	130391	19.4	0.65	OriDB	(15) by relating (32) and (17)
3	ARS310	162492	22.9	0.66	OriDB	(15) by relating (32) and (17)
3	ARS313	190142	29.6	0.09	OriDB	(15) by relating (32) and (17)
3	ARS314	193374	28.8	0.16	OriDB	(15) by relating (32) and (17)
3	ARS315	220694	22.6	0.99	OriDB	(15) by relating (32) and (17)
3	ARS316	268846	29.8	0.51	OriDB	(15) by relating (32) and (17)
3	ARS317	288502	29.6	0.49	OriDB	(15) by relating (32) and (17)
3	ARS318	290654	29.8	0.47	OriDB	(15) by relating (32) and (17)
3	ARS319	311648	33	0.35	OriDB	Monte Carlo optimization in this study
4	ARS400	854	30	0.91	OriDB	Monte Carlo optimization in this study
4	ARS404	46153	27.8	0.75	OriDB	(15) by relating (32) and (17)
4	IV-51	50200	30	0.34	OriDB	Monte Carlo optimization in this study
4	ARS405	86048	28.4	0.66	OriDB	(15) by relating (32) and (17)
4	ARS406	123718	23.8	0.93	OriDB	(15) by relating (32) and (17)
4	ARS407	137612	27	0.39	OriDB	Monte Carlo optimization in this study
4	ARS408	157919	28	0.5	OriDB	Monte Carlo optimization in this study
4	IV-170	169600	29	0.44	OriDB	Monte Carlo optimization in this study
4	ARS409	212517	25.7	0.74	OriDB	(15) by relating (32) and (17)
4	ARS409.3	232500	25	0.74	OriDB	Monte Carlo optimization in this study
4	ARS409.5	235991	27.8	0.23	OriDB	(15) by relating (32) and (17)
4	ARS410	253782	29.3	0.32	OriDB	(15) by relating (32) and (17)
4	ARS412	316805	26	0.41	OriDB	Monte Carlo optimization in this study
4	ARS413	329614	23.2	0.92	OriDB	(15) by relating (32) and (17)
4	ARS413.5	351088	31	0.08	OriDB	Monte Carlo optimization in this study
4	IV-385	386500	33	0	OriDB	Monte Carlo optimization in this study
4	ARS414	408075	22	0.73	OriDB	(15) by relating (32) and (17)
4	ARS415	435105	20.5	0.61	OriDB	(15) by relating (32) and (17)
4	IV-444	444000	21	0.44	OriDB	Monte Carlo optimization in this study
4	ARS416	462533	19	0.84	OriDB	(15) by relating (32) and (17)
4	IV-477	476000	23	0.24	OriDB	Monte Carlo optimization in this study
4	ARS417	483964	21.5	0.53	OriDB	(15) by relating (32) and (17)
4	ARS417.5	505447	23.7	0.54	OriDB	(15) by relating (32) and (17)
4	ARS418	555302	20.8	0.74	OriDB	(15) by relating (32) and (17)
4	ARS419	567582	21	0.67	OriDB	Monte Carlo optimization in this study
4	ARS420	629232	29.1	0.45	OriDB	(15) by relating (32) and (17)
4	ARS421	639969	27.6	0.78	OriDB	(15) by relating (32) and (17)
4	ARS422	702835	28	0.9	OriDB	(15) by relating (32) and (17)
4	IV-721	720200	30	0.49	OriDB	Monte Carlo optimization in this study
4	ARS422.5	748367	28.6	0.52	OriDB	(15) by relating (32) and (17)
4	ARS423	753226	28.3	0.64	OriDB	(15) by relating (32) and (17)
4	ARS425	806010	28	0.98	OriDB	(15) by relating (32) and (17)
4	ARS426.5	845022	31	0.31	OriDB	Monte Carlo optimization in this study
4	IV-879	878100	25	0.64	OriDB	Monte Carlo optimization in this study
4	IV-899	898600	28	0.09	OriDB	Monte Carlo optimization in this study
4	ARS428	913770	20.7	0.99	OriDB	(15) by relating (32) and (17)
4	ARS429.5	943463	30	0.13	OriDB	Monte Carlo optimization in this study
4	ARS430	1016743	24.4	0.65	OriDB	(15) by relating (32) and (17)
4	IV-1022	1021600	25	0.52	OriDB	Monte Carlo optimization in this study
4	ARS431	1057802	26.8	0.8	OriDB	(15) by relating (32) and (17)
4	ARS431.5	1110042	29.8	0.27	OriDB	(15) by relating (32) and (17)
4	ARS432	1159351	20.1	0.77	OriDB	(15) by relating (32) and (17)
4	ARS432.5	1166071	21.7	0.42	OriDB	(15) by relating (32) and (17)
4	ARS433	1240838	28.3	0.87	OriDB	(15) by relating (32) and (17)
4	ARS434	1276196	29.2	0.7	OriDB	(15) by relating (32) and (17)
4	ARS435	1302657	26.9	0.95	OriDB	(15) by relating (32) and (17)
4	ARS437	1353491	26.3	0.96	OriDB	(15) by relating (32) and (17)
4	IV-1380	1379600	30	0.34	OriDB	Monte Carlo optimization in this study
4	ARS439.5	1384900	28.8	0.53	OriDB	(15) by relating (32) and (17)
4	ARS440	1404240	28.5	0.77	OriDB	(15) by relating (32) and (17)
4	ARS441	1447389	28.1	0.57	OriDB	(15) by relating (32) and (17)
4	ARS442	1461965	26.5	0.84	OriDB	(15) by relating (32) and (17)
4	ARS446	1486992	29.5	0.51	OriDB	(15) by relating (32) and (17)
4	ARS447	1502692	28.8	0.75	OriDB	(15) by relating (32) and (17)
4	IV-1524	1524500	31	0.6	OriDB	Monte Carlo optimization in this study
5	ARS503	6423	31	0.36	OriDB	Monte Carlo optimization in this study
5	ARS507	59455	20.9	0.9	OriDB	(15) by relating (32) and (17)
5	ARS508	94057	19.8	0.95	OriDB	(15) by relating (32) and (17)
5	ARS510	144602	19.9	0.86	OriDB	(15) by relating (32) and (17)
5	V-165	164100	27	0.02	OriDB	Monte Carlo optimization in this study
5	ARS511	172696	19.3	0.9	OriDB	(15) by relating (32) and (17)
5	ARS511.5	191588	23	0.43	OriDB	Monte Carlo optimization in this study
5	ARS512	211351	25	0.43	OriDB	(15) by relating (32) and (17)
5	or5A	220500	27	0.27	this study	Monte Carlo optimization in this study
5	V-256	255600	29	0.24	OriDB	Monte Carlo optimization in this study
5	ARS513.5	275259	28	0.11	OriDB	Monte Carlo optimization in this study
5	ARS514	286462	22.2	0.82	OriDB	(15) by relating (32) and (17)
5	V-317	316000	21	0.9	OriDB	Monte Carlo optimization in this study
5	ARS516	352481	20.7	0.96	OriDB	(15) by relating (32) and (17)
5	ARS517	405784	25	0.8	OriDB	(15) by relating (32) and (17)
5	V-430	429800	28	0.22	OriDB	Monte Carlo optimization in this study
5	ARS518	437936	24.4	0.88	OriDB	(15) by relating (32) and (17)
5	ARS520	497737	24.2	0.98	OriDB	(15) by relating (32) and (17)
5	ARS521	519791	28	0.46	OriDB	Monte Carlo optimization in this study
5	ARS522	548517	28.3	0.69	OriDB	(15) by relating (32) and (17)
5	ARS523	568482	27.8	0.84	OriDB	(15) by relating (32) and (17)
6	ARS600.2	12807	32	0.25	OriDB	Monte Carlo optimization in this study
6	ARS600.3	19253	29.1	0.67	OriDB	(15) by relating (32) and (17)
6	ARS601	32958	29.6	0.54	OriDB	(15) by relating (32) and (17)
6	VI-62	63000	27	0.54	OriDB	Monte Carlo optimization in this study
6	ARS603	68829	27.3	0.41	OriDB	(15) by relating (32) and (17)
6	ARS603.1	104567	23.5	0.4	OriDB	(15) by relating (32) and (17)
6	ARS603.5	118742	21.2	0.62	OriDB	(15) by relating (32) and (17)
6	ARS605	136037	19.9	0.85	OriDB	(15) by relating (32) and (17)
6	ARS606	167725	20.3	0.82	OriDB	(15) by relating (32) and (17)
6	ARS607	199417	19.4	0.95	OriDB	(15) by relating (32) and (17)
6	ARS608	216485	26	0.12	OriDB	Monte Carlo optimization in this study
6	ARS609	256376	30.1	0.31	OriDB	(15) by relating (32) and (17)
6	ARS610	269771	31	0.39	OriDB	Monte Carlo optimization in this study
7	or7A	9100	33	0.15	this study	Monte Carlo optimization in this study
7	ARS700.5	17909	28.4	0.76	OriDB	(15) by relating (32) and (17)
7	VII-33	32000	29	0.59	OriDB	Monte Carlo optimization in this study
7	ARS702	64445	26.5	0.97	OriDB	(15) by relating (32) and (17)
7	ARS704	112128	27.7	0.53	OriDB	(15) by relating (32) and (17)
7	ARS706	117675	27.4	0.58	OriDB	(15) by relating (32) and (17)
7	ARS707	163239	23	0.9	OriDB	(15) by relating (32) and (17)
7	ARS709	187391	24	0.69	OriDB	Monte Carlo optimization in this study
7	ARS710	203975	23.9	0.78	OriDB	(15) by relating (32) and (17)
7	ARS712	241184	29	0.45	OriDB	Monte Carlo optimization in this study
7	VII-275	275000	29	0.14	OriDB	Monte Carlo optimization in this study
7	ARS714	286000	23.3	0.98	OriDB	(15) by relating (32) and (17)
7	VII-319	319000	28	0.55	OriDB	Monte Carlo optimization in this study
7	ARS716	352844	27.7	0.58	OriDB	(15) by relating (32) and (17)
7	ARS717	388827	23	0.76	OriDB	(15) by relating (32) and (17)
7	ARS718	421254	20.2	0.99	OriDB	(15) by relating (32) and (17)
7	ARS719	485085	19.5	0.88	OriDB	(15) by relating (32) and (17)
7	ARS720	508882	20.1	0.81	OriDB	(15) by relating (32) and (17)
7	ARS721	568635	24.3	0.56	OriDB	(15) by relating (32) and (17)
7	ARS722	574692	24.1	0.63	OriDB	(15) by relating (32) and (17)
7	VII-592	591600	29	0.16	OriDB	Monte Carlo optimization in this study
7	ARS724.5	607503	28	0.49	OriDB	Monte Carlo optimization in this study
7	ARS726	653823	24.6	0.58	OriDB	(15) by relating (32) and (17)
7	ARS727	659975	24.5	0.61	OriDB	(15) by relating (32) and (17)
7	or7B	700500	27	0.26	this study	Monte Carlo optimization in this study
7	ARS728	715231	22.3	0.97	OriDB	(15) by relating (32) and (17)
7	VII-766	765500	28	0.16	OriDB	Monte Carlo optimization in this study
7	ARS729	777930	22.6	0.95	OriDB	(15) by relating (32) and (17)
7	ARS731	834565	20.1	0.99	OriDB	(15) by relating (32) and (17)
7	ARS731.5	888329	19	0.99	OriDB	(15) by relating (32) and (17)
7	ARS732	916825	24.5	0.43	OriDB	(15) by relating (32) and (17)
7	VII-970	970900	29	0.35	OriDB	Monte Carlo optimization in this study
7	ARS733	977801	27.7	0.53	OriDB	(15) by relating (32) and (17)
7	ARS734	999426	27.1	0.36	OriDB	(15) by relating (32) and (17)
7	ARS735	1002301	25.5	0.7	OriDB	(15) by relating (32) and (17)
7	ARS735.5	1063424	29.7	0.72	OriDB	(15) by relating (32) and (17)
7	ARS131a	1083594	28.7	0.88	OriDB	(15) by relating (32) and (17)
8	ARS802	7742	30	0.44	OriDB	Monte Carlo optimization in this study
8	ARS804	45783	25.5	0.32	OriDB	(15) by relating (32) and (17)
8	VIII-58	56900	23	0.63	OriDB	Monte Carlo optimization in this study
8	ARS805	64308	23.3	0.54	OriDB	(15) by relating (32) and (17)
8	ARS805.5	94800	23	0.54	OriDB	Monte Carlo optimization in this study
8	ARS805.7	111608	20.9	0.67	OriDB	(15) by relating (32) and (17)
8	VIII-116	115900	23	0.3	OriDB	Monte Carlo optimization in this study
8	ARS807	133524	21.5	0.74	OriDB	(15) by relating (32) and (17)
8	ARS809	168664	26.6	0.54	OriDB	(15) by relating (32) and (17)
8	ARS810	213564	29.7	0.62	OriDB	(15) by relating (32) and (17)
8	ARS813	245799	26.1	0.81	OriDB	(15) by relating (32) and (17)
8	ARS815	297095	20.9	1	OriDB	(15) by relating (32) and (17)
8	ARS816	359705	27.8	0.74	OriDB	(15) by relating (32) and (17)
8	VIII-381	380600	29	0.42	OriDB	Monte Carlo optimization in this study
8	ARS818	392241	27.4	0.7	OriDB	(15) by relating (32) and (17)
8	ARS818.5	406234	29.2	0.32	OriDB	(15) by relating (32) and (17)
8	ARS820	447788	22	1	OriDB	(15) by relating (32) and (17)
8	ARS821	474569	28	0.3	OriDB	(15) by relating (32) and (17)
8	ARS822	501944	27.7	0.72	OriDB	(15) by relating (32) and (17)
8	ARS823	520388	30	0.53	OriDB	Monte Carlo optimization in this study
8	ARS823.5	535630	32	0.42	OriDB	Monte Carlo optimization in this study
8	ARS824	556150	34	0.47	OriDB	Monte Carlo optimization in this study
9	IX-8	6800	35	0.23	OriDB	Monte Carlo optimization in this study
9	IX-31	30100	35	0.02	OriDB	Monte Carlo optimization in this study
9	ARS905	33444	28.6	0.73	OriDB	(15) by relating (32) and (17)
9	ARS907	73929	24.5	0.66	OriDB	(15) by relating (32) and (17)
9	ARS908	80335	25.8	0.4	OriDB	(15) by relating (32) and (17)
9	ARS909	105927	23.6	0.93	OriDB	(15) by relating (32) and (17)
9	ARS911	136271	26.3	0.69	OriDB	(15) by relating (32) and (17)
9	ARS911.5	163090	27	0.48	OriDB	Monte Carlo optimization in this study
9	ARS912	175141	25.3	0.68	OriDB	(15) by relating (32) and (17)
9	ARS913	214703	21.2	0.9	OriDB	(15) by relating (32) and (17)
9	IX-226	225900	26	0.14	OriDB	Monte Carlo optimization in this study
9	ARS913.5	245833	23	0.43	OriDB	(15) by relating (32) and (17)
9	ARS914	247705	22.5	0.57	OriDB	(15) by relating (32) and (17)
9	ARS916	310709	23.5	0.64	OriDB	(15) by relating (32) and (17)
9	ARS919	341210	20.1	0.77	OriDB	(15) by relating (32) and (17)
9	ARS920	356421	20.3	0.75	OriDB	(15) by relating (32) and (17)
9	ARS922	411182	20.8	0.99	OriDB	(15) by relating (32) and (17)
10	ARS1004	23924	30.3	0.57	OriDB	(15) by relating (32) and (17)
10	ARS1005	67668	24	0.81	OriDB	(15) by relating (32) and (17)
10	ARS1006	99610	21.9	0.93	OriDB	(15) by relating (32) and (17)
10	ARS1007	113734	25.2	0.41	OriDB	(15) by relating (32) and (17)
10	ARS1007.5	161962	26.5	0.73	OriDB	(15) by relating (32) and (17)
10	ARS1008	204326	22	0.96	OriDB	(15) by relating (32) and (17)
10	ARS1009	228648	24.7	0.65	OriDB	(15) by relating (32) and (17)
10	ARS1009.5	248974	32	0.1	OriDB	Monte Carlo optimization in this study
10	ARS1010	298711	27.9	0.91	OriDB	(15) by relating (32) and (17)
10	ARS1011	337138	28.3	0.38	OriDB	(15) by relating (32) and (17)
10	X-355	354000	29	0.1	OriDB	Monte Carlo optimization in this study
10	ARS1013	375523	21.1	0.93	OriDB	(15) by relating (32) and (17)
10	ARS1014	417034	19.6	0.93	OriDB	(15) by relating (32) and (17)
10	ARS1015	442369	21	0.62	OriDB	(15) by relating (32) and (17)
10	ARS1016	455043	21.7	0.49	OriDB	(15) by relating (32) and (17)
10	ARS1017	459395	22.5	0.37	OriDB	(15) by relating (32) and (17)
10	ARS1018	540242	21.1	1	OriDB	(15) by relating (32) and (17)
10	ARS1019	612653	21.2	1	OriDB	(15) by relating (32) and (17)
10	X-644	643800	27	0.23	OriDB	Monte Carlo optimization in this study
10	ARS1020	654127	25	0.46	OriDB	(15) by relating (32) and (17)
10	ARS1021	683603	20.3	0.99	OriDB	(15) by relating (32) and (17)
10	ARS1022	711558	25.9	0.41	OriDB	(15) by relating (32) and (17)
10	ARS1023	729970	30.3	0.14	OriDB	(15) by relating (32) and (17)
10	ARS1024	736784	30.3	0.25	OriDB	(15) by relating (32) and (17)
11	XI-16	15800	30	0.28	OriDB	Monte Carlo optimization in this study
11	ARS1102.5	42403	30	0.04	OriDB	Monte Carlo optimization in this study
11	ARS1103	55851	21.3	1	OriDB	(15) by relating (32) and (17)
11	ARS1104.5	98390	25.3	0.79	OriDB	(15) by relating (32) and (17)
11	ARS1105.5	145667	25.8	0.61	OriDB	(15) by relating (32) and (17)
11	ARS1106	153110	25.5	0.65	OriDB	(15) by relating (32) and (17)
11	ARS1106.3	196208	27.6	0.56	OriDB	(15) by relating (32) and (17)
11	ARS1106.7	213306	25.8	0.85	OriDB	(15) by relating (32) and (17)
11	XI-236	235300	30	0.19	OriDB	Monte Carlo optimization in this study
11	ARS1107	257590	24	0.98	OriDB	(15) by relating (32) and (17)
11	ARS1107.5	302293	24.5	0.83	OriDB	(15) by relating (32) and (17)
11	ARS1109	329498	23.9	0.92	OriDB	(15) by relating (32) and (17)
11	ARS1112	388681	25.8	0.62	OriDB	(15) by relating (32) and (17)
11	ARS1113	416898	23.4	0.5	OriDB	(15) by relating (32) and (17)
11	ARS1113.5	444876	20.7	0.36	OriDB	(15) by relating (32) and (17)
11	ARS1114	447838	19.5	0.55	OriDB	(15) by relating (32) and (17)
11	ARS1114.5	457185	20.1	0.53	OriDB	(15) by relating (32) and (17)
11	XI-501	500500	26	0.26	OriDB	Monte Carlo optimization in this study
11	ARS1116	516702	22.6	0.88	OriDB	(15) by relating (32) and (17)
11	ARS1117	530233	25.4	0.41	OriDB	(15) by relating (32) and (17)
11	ARS1118	581549	26.8	0.8	OriDB	(15) by relating (32) and (17)
11	ARS1120	612049	25.1	0.95	OriDB	(15) by relating (32) and (17)
11	ARS1123	642418	29.5	0.58	OriDB	(15) by relating (32) and (17)
11	XI-662	666000	34	0.29	OriDB	Monte Carlo optimization in this study
12	XII-1	1000	30	0.72	OriDB	Monte Carlo optimization in this study
12	or12A	30900	28	0.55	this study	Monte Carlo optimization in this study
12	ARS1203	52111	27	0.37	OriDB	Monte Carlo optimization in this study
12	ARS1205	76900	23.1	0.58	OriDB	(15) by relating (32) and (17)
12	ARS1206	91470	21.6	0.86	OriDB	(15) by relating (32) and (17)
12	XII-140	139300	21	0.58	OriDB	Monte Carlo optimization in this study
12	ARS1208	151227	20.6	0.54	OriDB	(15) by relating (32) and (17)
12	ARS1209	156625	21.1	0.5	OriDB	(15) by relating (32) and (17)
12	XII-199	198000	25	0.48	OriDB	Monte Carlo optimization in this study
12	ARS1211	231168	20.9	0.76	OriDB	(15) by relating (32) and (17)
12	ARS1211.5	243645	21.6	0.64	OriDB	(15) by relating (32) and (17)
12	ARS1212	289319	28.8	0.43	OriDB	(15) by relating (32) and (17)
12	ARS1212.5	343766	26.1	0.34	OriDB	(15) by relating (32) and (17)
12	ARS1213	373222	19.6	0.99	OriDB	(15) by relating (32) and (17)
12	ARS1215	412747	22.1	0.87	OriDB	(15) by relating (32) and (17)
12	ARS1216	450417	28.9	0.37	OriDB	(15) by relating (32) and (17)
12	or12B	490000	27	0.32	this study	Monte Carlo optimization in this study
12	ARS1217	512978	21.4	1	OriDB	(15) by relating (32) and (17)
12	ARS1218	603004	20.1	0.96	OriDB	(15) by relating (32) and (17)
12	ARS1219	622755	23.1	0.49	OriDB	(15) by relating (32) and (17)
12	ARS1219.7	644937	31	0.01	OriDB	Monte Carlo optimization in this study
12	ARS1220	659804	22.4	0.96	OriDB	(15) by relating (32) and (17)
12	ARS1220.5	687468	28	0.34	OriDB	(15) by relating (32) and (17)
12	ARS1222	730438	26	0.42	OriDB	Monte Carlo optimization in this study
12	ARS1223	745011	22.9	0.92	OriDB	(15) by relating (32) and (17)
12	ARS1226	794104	23.9	0.98	OriDB	(15) by relating (32) and (17)
12	ARS1227	822003	29	0.41	OriDB	(15) by relating (32) and (17)
12	XII-856	853000	31	0.59	OriDB	Monte Carlo optimization in this study
12	ARS1227.5	888637	28	0.96	OriDB	(15) by relating (32) and (17)
12	ARS1229	928202	28.6	0.66	OriDB	(15) by relating (32) and (17)
12	ARS1231	947958	27	0.91	OriDB	Monte Carlo optimization in this study
12	ARS1232	1007154	26.5	0.56	OriDB	(15) by relating (32) and (17)
12	ARS1233	1013704	26.1	0.62	OriDB	(15) by relating (32) and (17)
12	ARS1234	1024054	28.8	0.28	OriDB	(15) by relating (32) and (17)
12	XII-1043	1042800	32	0.14	OriDB	Monte Carlo optimization in this study
12	ARS1235	1059619	27.9	0.75	OriDB	(15) by relating (32) and (17)
12	XII-1064	1065800	30	0.36	OriDB	Monte Carlo optimization in this study
13	ARS1303	31768	22.8	0.71	OriDB	(15) by relating (32) and (17)
13	ARS1304	40133	23.6	0.57	OriDB	(15) by relating (32) and (17)
13	ARS1305	94380	24.2	0.83	OriDB	(15) by relating (32) and (17)
13	ARS1307	137328	20.6	0.96	OriDB	(15) by relating (32) and (17)
13	ARS1307.5	159053	23.4	0.46	OriDB	(15) by relating (32) and (17)
13	ARS1308	183853	21.1	0.95	OriDB	(15) by relating (32) and (17)
13	XIII-227	227200	26	0.42	OriDB	Monte Carlo optimization in this study
13	ARS1309	263123	20.4	0.68	OriDB	(15) by relating (32) and (17)
13	XIII-269	268400	22	0.36	OriDB	Monte Carlo optimization in this study
13	ARS1310	286926	20.1	0.83	OriDB	(15) by relating (32) and (17)
13	XIII-342	341300	32	0.07	OriDB	Monte Carlo optimization in this study
13	ARS1312	371017	23.1	0.99	OriDB	(15) by relating (32) and (17)
13	XIII-395	394800	28	0.4	OriDB	Monte Carlo optimization in this study
13	XIII-421	420600	28	0.52	OriDB	Monte Carlo optimization in this study
13	ARS1315	433012	27.1	0.76	OriDB	(15) by relating (32) and (17)
13	ARS1316	468234	29.2	0.67	OriDB	(15) by relating (32) and (17)
13	XIII-482	483000	30	0.5	OriDB	Monte Carlo optimization in this study
13	ARS1319	503623	28.9	0.49	OriDB	(15) by relating (32) and (17)
13	ARS1320	535750	23.7	0.88	OriDB	(15) by relating (32) and (17)
13	ARS1322	554594	25	0.68	OriDB	Monte Carlo optimization in this study
13	XIII-569	568400	28	0.32	OriDB	Monte Carlo optimization in this study
13	ARS1323	611315	24	0.86	OriDB	(15) by relating (32) and (17)
13	ARS1324	634518	25	0.53	OriDB	Monte Carlo optimization in this study
13	ARS1325	649359	23.5	0.85	OriDB	(15) by relating (32) and (17)
13	ARS1326	688898	28.2	0.69	OriDB	(15) by relating (32) and (17)
13	XIII-727	719300	34	0.12	OriDB	Monte Carlo optimization in this study
13	or13A	740800	30	0.31	this study	Monte Carlo optimization in this study
13	ARS1327	758387	25.5	0.86	OriDB	(15) by relating (32) and (17)
13	ARS1328	772664	28	0.32	OriDB	Monte Carlo optimization in this study
13	ARS1329	805500	26	0.19	OriDB	Monte Carlo optimization in this study
13	ARS1330	815376	21.1	0.97	OriDB	(15) by relating (32) and (17)
13	XIII-837	837200	27	0.25	OriDB	Monte Carlo optimization in this study
13	ARS1331.5	865441	28	0.36	OriDB	Monte Carlo optimization in this study
13	ARS1331.7	878705	26.6	0.47	OriDB	(15) by relating (32) and (17)
13	ARS1332	897941	23.7	0.94	OriDB	(15) by relating (32) and (17)
13	XIII-923	922000	30	0.23	OriDB	Monte Carlo optimization in this study
14	XIV-15	13900	33	0.35	OriDB	Monte Carlo optimization in this study
14	ARS1405	28640	30.1	0.63	OriDB	(15) by relating (32) and (17)
14	ARS1406	61843	26.1	0.77	OriDB	(15) by relating (32) and (17)
14	ARS1407	89740	24.3	0.97	OriDB	(15) by relating (32) and (17)
14	ARS1410	126635	29	0.67	OriDB	(15) by relating (32) and (17)
14	ARS1411	169686	27.9	0.92	OriDB	(15) by relating (32) and (17)
14	ARS1412	196163	28.6	0.81	OriDB	(15) by relating (32) and (17)
14	XIV-235	234800	29	0.65	OriDB	Monte Carlo optimization in this study
14	ARS1413	250437	28.1	0.65	OriDB	(15) by relating (32) and (17)
14	ARS1414	280013	26	0.71	OriDB	(15) by relating (32) and (17)
14	ARS1415	321961	21.3	0.99	OriDB	(15) by relating (32) and (17)
14	XIV-344	343000	27	0.27	OriDB	Monte Carlo optimization in this study
14	ARS1311.7	353000	31	0.06	OriDB	Monte Carlo optimization in this study
14	XIV-359	359500	33	0.04	OriDB	Monte Carlo optimization in this study
14	ARS1417	412382	28.9	0.86	OriDB	(15) by relating (32) and (17)
14	ARS1419	449478	26.8	0.97	OriDB	(15) by relating (32) and (17)
14	ARS1420	498999	26.4	0.72	OriDB	(15) by relating (32) and (17)
14	ARS1421	546091	22	0.56	OriDB	Monte Carlo optimization in this study
14	ARS1422	561272	19.9	0.88	OriDB	(15) by relating (32) and (17)
14	ARS1424	609495	19.5	0.91	OriDB	(15) by relating (32) and (17)
14	ARS1426	635776	20.1	0.84	OriDB	(15) by relating (32) and (17)
14	ARS1427	691622	27.8	0.62	OriDB	(15) by relating (32) and (17)
14	ARS1428	713677	28.7	0.65	OriDB	(15) by relating (32) and (17)
14	ARS1428.5	738678	27.7	0.88	OriDB	(15) by relating (32) and (17)
14	ARS1429	764299	29.2	0.77	OriDB	(15) by relating (32) and (17)
15	or15C	1900	36	0.06	this study	Monte Carlo optimization in this study
15	XV-11	12300	34	0.07	OriDB	Monte Carlo optimization in this study
15	XV-19	19200	31	0.22	OriDB	Monte Carlo optimization in this study
15	ARS1506.5	35717	25.9	0.9	OriDB	(15) by relating (32) and (17)
15	ARS1507	72691	25.8	0.39	OriDB	(15) by relating (32) and (17)
15	ARS1508	85346	23.2	0.73	OriDB	(15) by relating (32) and (17)
15	ARS1509	113898	21.4	0.94	OriDB	(15) by relating (32) and (17)
15	ARS1509.3	129299	27	0.13	OriDB	Monte Carlo optimization in this study
15	ARS1509.5	153309	26	0.15	OriDB	Monte Carlo optimization in this study
15	ARS1510	165054	20.5	0.98	OriDB	(15) by relating (32) and (17)
15	ARS1510.5	225678	20.8	0.98	OriDB	(15) by relating (32) and (17)
15	ARS1511	275760	20.2	0.98	OriDB	(15) by relating (32) and (17)
15	ARS1512	307292	22.6	0.63	OriDB	(15) by relating (32) and (17)
15	ARS1513	335511	20.8	0.96	OriDB	(15) by relating (32) and (17)
15	XV-348	345600	30	0.02	OriDB	Monte Carlo optimization in this study
15	XV-354	351800	31	0.01	OriDB	Monte Carlo optimization in this study
15	XV-372	369700	30	0.15	OriDB	Monte Carlo optimization in this study
15	XV-398	395800	31	0.19	OriDB	Monte Carlo optimization in this study
15	or15A	424600	29	0.1	this study	Monte Carlo optimization in this study
15	ARS1513.5	434895	22.6	0.94	OriDB	(15) by relating (32) and (17)
15	XV-459	457600	30	0.03	OriDB	Monte Carlo optimization in this study
15	XV-464	462100	24	0.7	OriDB	Monte Carlo optimization in this study
15	ARS1514	487935	23.6	0.67	OriDB	(15) by relating (32) and (17)
15	ARS1515.5	495253	24.5	0.51	OriDB	(15) by relating (32) and (17)
15	XV-515	514400	28	0.29	OriDB	Monte Carlo optimization in this study
15	ARS1515.7	518997	29.7	0.15	OriDB	(15) by relating (32) and (17)
15	ARS1516	564624	28.8	0.89	OriDB	(15) by relating (32) and (17)
15	ARS1517	598965	28.8	0.78	OriDB	(15) by relating (32) and (17)
15	XV-618	617000	29	0.73	OriDB	Monte Carlo optimization in this study
15	XV-646	646400	30	0.38	OriDB	Monte Carlo optimization in this study
15	ARS1519	654746	28.5	0.55	OriDB	(15) by relating (32) and (17)
15	XV-663	661500	29	0.45	OriDB	Monte Carlo optimization in this study
15	ARS1520	679393	28.3	0.75	OriDB	(15) by relating (32) and (17)
15	XV-705	695600	32	0.3	OriDB	Monte Carlo optimization in this study
15	ARS1521	727840	29.7	0.78	OriDB	(15) by relating (32) and (17)
15	ARS1523	764734	26.4	0.87	OriDB	(15) by relating (32) and (17)
15	ARS1524	781431	28	0.64	OriDB	(15) by relating (32) and (17)
15	or15B	799000	31	0.33	this study	Monte Carlo optimization in this study
15	ARS1525	852886	23.7	0.83	OriDB	(15) by relating (32) and (17)
15	ARS1526	872397	24.4	0.69	OriDB	(15) by relating (32) and (17)
15	ARS1528	906357	22.9	0.97	OriDB	(15) by relating (32) and (17)
15	XV-946	944400	29	0.43	OriDB	Monte Carlo optimization in this study
15	ARS1529	979555	25.1	0.93	OriDB	(15) by relating (32) and (17)
15	XV-999	996000	29	0.22	OriDB	Monte Carlo optimization in this study
15	XV-1012	1011500	28	0.26	OriDB	Monte Carlo optimization in this study
15	XV-1023	1021400	26	0.46	OriDB	Monte Carlo optimization in this study
15	ARS1529.5	1051744	20.6	1	OriDB	(15) by relating (32) and (17)
15	XV-1081	1079000	27	0.33	OriDB	Monte Carlo optimization in this study
16	XVI-19	18200	32	0.24	OriDB	Monte Carlo optimization in this study
16	ARS1604	43148	25.9	0.75	OriDB	(15) by relating (32) and (17)
16	ARS1605	73190	23.5	0.92	OriDB	(15) by relating (32) and (17)
16	XVI-91	90900	26	0.52	OriDB	Monte Carlo optimization in this study
16	ARS1607	116587	28.7	0.54	OriDB	(15) by relating (32) and (17)
16	or16A	153400	32	0.28	this study	Monte Carlo optimization in this study
16	XVI-163	162000	29	0.82	OriDB	Monte Carlo optimization in this study
16	XVI-179	179000	32	0.28	OriDB	Monte Carlo optimization in this study
16	XVI-191	190500	30	0.6	OriDB	Monte Carlo optimization in this study
16	ARS1609	210798	28.8	0.86	OriDB	(15) by relating (32) and (17)
16	XVI-242	241850	30	0.35	OriDB	Monte Carlo optimization in this study
16	XVI-251	250000	30	0.29	OriDB	Monte Carlo optimization in this study
16	XVI-262	261000	28	0.45	OriDB	Monte Carlo optimization in this study
16	ARS1614	289525	23.3	0.98	OriDB	(15) by relating (32) and (17)
16	XVI-299	299000	30	0.08	OriDB	Monte Carlo optimization in this study
16	XVI-324	317600	30	0.25	OriDB	Monte Carlo optimization in this study
16	ARS1617	331748	29.4	0.49	OriDB	(15) by relating (32) and (17)
16	XVI-369	369000	31	0.1	OriDB	Monte Carlo optimization in this study
16	XVI-377	379000	31	0.04	OriDB	Monte Carlo optimization in this study
16	ARS1618	384591	24.4	0.84	OriDB	(15) by relating (32) and (17)
16	ARS1619	418177	22.7	0.93	OriDB	(15) by relating (32) and (17)
16	XVI-428	427800	27	0.24	OriDB	Monte Carlo optimization in this study
16	ARS1620.5	456740	27.2	0.62	OriDB	(15) by relating (32) and (17)
16	XVI-500	500000	28	0.14	OriDB	Monte Carlo optimization in this study
16	ARS1621	511703	22.5	0.77	OriDB	(15) by relating (32) and (17)
16	XVI-553	552400	19	0.74	OriDB	Monte Carlo optimization in this study
16	ARS1622	563878	20.6	0.38	OriDB	(15) by relating (32) and (17)
16	ARS1622.5	565116	20.6	0.37	OriDB	(15) by relating (32) and (17)
16	ARS1622.7	584395	24.4	0.2	OriDB	(15) by relating (32) and (17)
16	XVI-620	620000	27	0.24	OriDB	Monte Carlo optimization in this study
16	ARS1623	633922	22.4	0.97	OriDB	(15) by relating (32) and (17)
16	ARS1624	684406	24.8	0.65	OriDB	(15) by relating (32) and (17)
16	ARS1625	695466	24.5	0.72	OriDB	(15) by relating (32) and (17)
16	XVI-729	728400	30	0.22	OriDB	Monte Carlo optimization in this study
16	ARS1626	749100	29	0.13	OriDB	Monte Carlo optimization in this study
16	ARS1626.5	777078	20.6	0.99	OriDB	(15) by relating (32) and (17)
16	ARS1627	819325	23.4	0.64	OriDB	(15) by relating (32) and (17)
16	ARS1628	842861	24.1	0.28	OriDB	(15) by relating (32) and (17)
16	XVI-851	850000	21	0.87	OriDB	Monte Carlo optimization in this study
16	ARS1630	880907	27.5	0.33	OriDB	(15) by relating (32) and (17)
16	XVI-930	929000	32	0.18	OriDB	Monte Carlo optimization in this study
16	ARS1631	933148	29.2	0.57	OriDB	(15) by relating (32) and (17)
16	XVI-947	943000	29	0.64	OriDB	Monte Carlo optimization in this study
